# Supplementary material for: Humidity Resistant Biodegradable Starch Foams Reinforced with Polyvinyl Butyral (PVB) and Chitosan
Source: Polymers (Basel). 2024 Dec 3;16(23):3402. doi: 10.3390/polym16233402 (PMC11644289; doi:10.3390/polym16233402)
Supplement: Supplementary file 1 [file polymers-16-03402-s001.zip]

Archive with 1 entries (1 files):
- polymers-3311316-supplementary.pdf
